# Supplementary material for: Identification of Serum Oxylipins Associated with the Development of Coronary Artery Disease: A Nested Case-Control Study
Source: Metabolites. 2022 May 30;12(6):495. doi: 10.3390/metabo12060495 (PMC9231201; doi:10.3390/metabo12060495)
Supplement: Supplementary file 1 [file metabolites-12-00495-s001.zip]

Archive with 1 entries (1 files):
- metabolites-1674203-supplementary-fixed.pdf
